# Supplementary material for: The Composition and Differentiation of the Seed-Associated Microbiome in Rapeseed Seeds as Studied Through 218 Rapeseed Transcriptomes
Source: Int J Mol Sci. 2026 Jun 26;27(13):5801. doi: 10.3390/ijms27135801 (PMC13362072; doi:10.3390/ijms27135801)
Supplement: Supplementary file 1 [file ijms-27-05801-s001.zip]

Archive with 1 entries (1 files):
- ijms-4378573-supplementary.xlsx
