# Supplementary material for: The Composition and Differentiation of the Seed-Associated Microbiome in Rapeseed Seeds as Studied Through 218 Rapeseed Transcriptomes
Source: Int J Mol Sci. 2026 Jun 26;27(13):5801. doi: 10.3390/ijms27135801 (PMC13362072; doi:10.3390/ijms27135801)
Supplement: Supplementary file 1 [file ijms-27-05801-s001.zip › ijms-4378573-supplementary.xlsx]

## Sheet: Table S1
Table S1 The 218 rapeseed samples at different periods can be classified into 3 groups.
Sample ID	Group
SRR10096781	developmental
SRR10096782	developmental
SRR10096783	developmental
SRR10096784	developmental
SRR10096785	developmental
SRR10096786	developmental
SRR10096787	developmental
SRR10096788	developmental
SRR10096789	developmental
SRR10096790	developmental
SRR10096791	developmental
SRR10096792	developmental
SRR10096793	developmental
SRR10096794	developmental
SRR10096795	developmental
SRR1604973	developmental
SRR1604976	developmental
SRR1604978	developmental
SRR1604996	developmental
SRR1604998	developmental
SRR1605000	developmental
SRR2016207	developmental
SRR2036392	developmental
SRR2036393	developmental
SRR2046992	developmental
SRR2046994	developmental
SRR3147783	developmental
SRR3147784	developmental
SRR3147785	developmental
SRR3147786	developmental
SRR3349850	developmental
SRR3351917	developmental
SRR3352389	developmental
SRR3355337	developmental
SRR3439761	developmental
SRR3439856	developmental
SRR3439928	developmental
SRR5590338	developmental
SRR5590943	developmental
SRR5590945	developmental
SRR5590946	developmental
SRR5590955	developmental
SRR5590957	developmental
SRR5590959	developmental
SRR5590960	developmental
SRR5590972	developmental
SRR5590973	developmental
SRR5590975	developmental
SRR5591012	developmental
SRR5591364	developmental
SRR5591412	developmental
SRR5591464	developmental
SRR5591481	developmental
SRR5591522	developmental
SRR5591524	developmental
SRR5591597	developmental
SRR5591631	developmental
SRR5591634	developmental
SRR5591709	developmental
SRR5591714	developmental
SRR5591715	developmental
SRR5591717	developmental
SRR5591718	developmental
SRR5591719	developmental
SRR5591720	developmental
SRR5591722	developmental
SRR5591723	developmental
SRR5591744	developmental
SRR7135732	developmental
SRR7135733	developmental
SRR7135734	developmental
SRR7135735	developmental
SRR7135736	developmental
SRR7135737	developmental
SRR7135738	developmental
SRR7135739	developmental
SRR7816664	developmental
SRR7816665	developmental
SRR7816666	developmental
SRR7880321	developmental
SRR7880322	developmental
SRR7880323	developmental
SRR7880324	developmental
SRR7880325	developmental
SRR7880326	developmental
SRR7880327	developmental
SRR7880328	developmental
SRR7880329	developmental
SRR7880330	developmental
SRR7880331	developmental
SRR7880332	developmental
SRR7880333	developmental
SRR7880334	developmental
SRR7880335	developmental
SRR7880336	developmental
SRR7880337	developmental
SRR7880338	developmental
SRR7880339	developmental
SRR7880340	developmental
SRR9179168	developmental
SRR9179169	developmental
SRR9179170	developmental
SRR9179171	developmental
SRR9179172	developmental
SRR9179173	developmental
SRR9179174	developmental
SRR9179175	developmental
SRR9179176	developmental
SRR5358929	biotic
SRR5358930	biotic
SRR5358931	biotic
SRR5358932	biotic
SRR5358933	biotic
SRR5358934	biotic
SRR5358935	biotic
SRR5358936	biotic
SRR5358937	biotic
SRR5358938	biotic
SRR5358939	biotic
SRR5358940	biotic
SRR5358941	biotic
SRR5358942	biotic
SRR5358943	biotic
SRR5358944	biotic
SRR5358945	biotic
SRR5358946	biotic
SRR5358947	biotic
SRR5358948	biotic
SRR5358949	biotic
SRR5358950	biotic
SRR5358951	biotic
SRR5358952	biotic
SRR5358953	biotic
SRR5358954	biotic
SRR5358955	biotic
SRR5358956	biotic
SRR5358957	biotic
SRR5358958	biotic
SRR5358959	biotic
SRR5358960	biotic
SRR5358961	biotic
SRR5358962	biotic
SRR5358963	biotic
SRR5358964	biotic
SRR5358965	biotic
SRR5358966	biotic
SRR5358967	biotic
SRR5358968	biotic
SRR5358969	biotic
SRR5358970	biotic
SRR5358971	biotic
SRR5358972	biotic
SRR5358973	biotic
SRR5358974	biotic
SRR5358975	biotic
SRR5358976	biotic
SRR5358977	biotic
SRR5358978	biotic
SRR7413599	biotic
SRR7413600	biotic
SRR7413601	biotic
SRR7413602	biotic
SRR7413603	biotic
SRR7413604	biotic
SRR7413605	biotic
SRR7413606	biotic
SRR7413607	biotic
SRR7413608	biotic
SRR7413609	biotic
SRR7413610	biotic
SRR7413611	biotic
SRR7413612	biotic
SRR7413613	biotic
SRR7413614	biotic
SRR7413615	biotic
SRR7413616	biotic
SRR7413617	biotic
SRR7413618	biotic
SRR7413619	biotic
SRR7413620	biotic
SRR7413621	biotic
SRR7413622	biotic
SRR5802427	abiotic
SRR5802428	abiotic
SRR5802429	abiotic
SRR5802430	abiotic
SRR5802431	abiotic
SRR5802432	abiotic
SRR5802433	abiotic
SRR5802434	abiotic
SRR5802435	abiotic
SRR5802436	abiotic
SRR5802437	abiotic
SRR5802438	abiotic
SRR5802439	abiotic
SRR5802440	abiotic
SRR5802441	abiotic
SRR5802442	abiotic
SRR5802443	abiotic
SRR5802444	abiotic
SRR5802445	abiotic
SRR5802446	abiotic
SRR5802447	abiotic
SRR5802448	abiotic
SRR5802449	abiotic
SRR5802450	abiotic
SRR5802451	abiotic
SRR5802452	abiotic
SRR5802453	abiotic
SRR5802454	abiotic
SRR5802455	abiotic
SRR5802456	abiotic
SRR5802457	abiotic
SRR5802458	abiotic
SRR5802459	abiotic
SRR5802460	abiotic
SRR5802461	abiotic
SRR5802462	abiotic

## Sheet: Table S2
Table S2 Information of the samples before and after cleaning.
Sample ID	Input_Read_Pairs	Both_Surviving	Number of rRNAs	Percentage of rRNAs((%)	Microbial reads ((%)	Plant reads ((%)
SRR1604973	26853804	26023750	360339	1.38	90.57	9.43
SRR1604976	25823464	25062970	477156	1.9	89.99	10.01
SRR1604978	25682866	24928154	425225	1.71	91.74	8.26
SRR1604996	26995826	26160304	442755	1.69	90.48	9.52
SRR1604998	26307756	25501114	365127	1.43	92.33	7.67
SRR1605000	27716652	26832434	405083	1.51	91.8	8.2
SRR2016207	80993872	73504918	94175	0.13	94.61	5.39
SRR2036392	62121668	62057098	170927	0.28	93.45	6.55
SRR2036393	61646250	61571004	155743	0.25	95.03	4.97
SRR2046992	74049450	73971128	2443171	3.3	92.98	7.02
SRR2046994	88328488	88244106	2421596	2.74	93.24	6.76
SRR3147783	58826944	57710190	547353	0.95	88.7	11.3
SRR3147784	53728396	53261874	180253	0.34	89	11
SRR3147785	42234736	41619916	131427	0.32	84.46	15.54
SRR3147786	42297630	41684838	92120	0.22	85.82	14.18
SRR3349850	34650300	34407962	1117945	3.25	93.5	6.5
SRR3351917	45683856	45379004	1139102	2.51	93.71	6.29
SRR3352389	72974888	72490048	1672183	2.31	92.68	7.32
SRR3355337	44912836	44629790	1340251	3	94.25	5.75
SRR3439761	50286556	50049204	3820767	7.63	94.72	5.28
SRR3439856	60813744	60515090	5265742	8.7	94.68	5.32
SRR3439928	54807300	54520408	5964112	10.94	95.46	4.54
SRR5358929	49747796	49484058	1141534	2.31	42.31	57.69
SRR5358930	48684406	47140474	1337731	2.84	45.76	54.24
SRR5358931	46622790	46320914	1625093	3.51	31.08	68.92
SRR5358932	51329622	50610438	1521631	3.01	37.64	62.36
SRR5358933	52153038	51848112	2382733	4.6	27.95	72.05
SRR5358934	43530318	43261544	994653	2.3	47.86	52.14
SRR5358935	50267964	49971456	1678137	3.36	28.33	71.67
SRR5358936	43543956	43277956	1593720	3.68	53.3	46.7
SRR5358937	48605980	48216034	2142170	4.44	27.7	72.3
SRR5358938	64283686	63476238	1394067	2.2	28.52	71.48
SRR5358939	49596634	49232306	2869552	5.83	27.55	72.45
SRR5358940	43040286	42803042	1809508	4.23	29.92	70.08
SRR5358941	51743060	51353620	3367635	6.56	37.99	62.01
SRR5358942	39033402	38762706	6532513	16.85	27.25	72.75
SRR5358943	51137682	50717476	3054800	6.02	27.58	72.42
SRR5358944	45202666	44882234	2788658	6.21	41.25	58.75
SRR5358945	55632474	55273742	4553106	8.24	22.84	77.16
SRR5358946	51405744	50975950	2939616	5.77	45.05	54.95
SRR5358947	50152840	49905104	3759380	7.53	29.33	70.67
SRR5358948	50699646	50346068	2900532	5.76	38.4	61.6
SRR5358949	55507626	55025874	4975070	9.04	46.89	53.11
SRR5358950	51188050	50832414	1267729	2.49	39.12	60.88
SRR5358951	55135386	54637032	4423246	8.1	37.86	62.14
SRR5358952	43353932	43096678	1094341	2.54	28.32	71.68
SRR5358953	54104826	53718470	2471439	4.6	46.86	53.14
SRR5358954	44687052	44384250	1317144	2.97	26.23	73.77
SRR5358955	50043820	49705706	3241268	6.52	38.1	61.9
SRR5358956	46485496	46162926	1356728	2.94	25.04	74.96
SRR5358957	55263170	54766958	2098654	3.83	23.11	76.89
SRR5358958	47425272	46886638	1311917	2.8	23.06	76.94
SRR5358959	39015238	38732204	1637954	4.23	23.4	76.6
SRR5358960	63168664	62349962	3077536	4.94	45.37	54.63
SRR5358961	43169478	42828914	1825461	4.26	19.2	80.8
SRR5358962	40970062	40712522	1720252	4.23	44.99	55.01
SRR5358963	54061102	53673556	4696125	8.75	17.19	82.81
SRR5358964	39353904	38027416	832499	2.19	41.53	58.47
SRR5358965	47042302	46680620	2048895	4.39	22.69	77.31
SRR5358966	56885540	56175542	1735164	3.09	34.31	65.69
SRR5358967	49701486	49338006	1759066	3.57	22.8	77.2
SRR5358968	59750310	59017254	2726182	4.62	40.5	59.5
SRR5358969	54883362	54518840	2354407	4.32	31.12	68.88
SRR5358970	46799018	46444834	1670122	3.6	46.78	53.22
SRR5358971	48674708	48224494	2766927	5.74	21.43	78.57
SRR5358972	50881302	50551296	2083107	4.12	48.89	51.11
SRR5358973	44319450	43957356	1401574	3.19	24.04	75.96
SRR5358974	50062550	49670042	900452	1.81	46.33	53.67
SRR5358975	41018444	40802850	1528026	3.74	20.03	79.97
SRR5358976	59307202	58511012	3202697	5.47	53.85	46.15
SRR5358977	45317452	45015526	1642404	3.65	23.75	76.25
SRR5358978	56688310	55947740	2550123	4.56	51.77	48.23
SRR5590338	27450696	26886286	182359	0.68	90.48	9.52
SRR5590943	73215200	70274132	507848	0.72	91.45	8.55
SRR5590945	43068266	41960272	258597	0.62	91.11	8.89
SRR5590946	46055388	44652676	323622	0.72	91.61	8.39
SRR5590955	55236996	52952012	337919	0.64	91.02	8.98
SRR5590957	52617650	50299726	246261	0.49	91.49	8.51
SRR5590959	51584118	49583044	315676	0.64	91.22	8.78
SRR5590960	75894192	73798412	453836	0.61	92.24	7.76
SRR5590972	49274242	47446902	288618	0.61	93.17	6.83
SRR5590973	48639404	47042012	347393	0.74	91.81	8.19
SRR5590975	72198024	69538686	508007	0.73	92.84	7.16
SRR5591012	62312324	59697760	336694	0.56	92.41	7.59
SRR5591364	22583422	21879534	156066	0.71	90.04	9.96
SRR5591412	51826640	49580002	311495	0.63	91.62	8.38
SRR5591464	62519596	59670198	280706	0.47	91.78	8.22
SRR5591481	54378064	52800556	538514	1.02	92.28	7.72
SRR5591522	50932754	48274278	298694	0.62	91.21	8.79
SRR5591524	68581712	65156488	699554	1.07	87.17	12.83
SRR5591597	56707254	54034314	446724	0.83	92.29	7.71
SRR5591631	65653656	63043394	2000368	3.17	94.58	5.42
SRR5591634	43683112	42300244	276367	0.65	93.34	6.66
SRR5591709	51582474	49645058	275107	0.55	92.67	7.33
SRR5591714	61880872	59615404	514295	0.86	92.99	7.01
SRR5591715	100316688	96803938	760914	0.79	93.41	6.59
SRR5591717	52007020	50014438	283304	0.57	92.36	7.64
SRR5591718	47870940	45608920	450473	0.99	83.04	16.96
SRR5591719	66974066	64077216	622916	0.97	92.72	7.28
SRR5591720	65652928	62421658	507425	0.81	92.84	7.16
SRR5591722	53601138	51561688	774423	1.5	94.38	5.62
SRR5591723	61128968	58692062	2070986	3.53	94.47	5.53
SRR5591744	75683940	72227748	660728	0.91	93.75	6.25
SRR5802427	27915772	27755914	7805959	28.12	97.73	2.27
SRR5802428	27674330	27510274	4048094	14.71	97.07	2.93
SRR5802429	28282982	27995992	658184	2.35	97.51	2.49
SRR5802430	33965148	33676604	673361	2	97.49	2.51
SRR5802431	32273430	31972162	700095	2.19	96.43	3.57
SRR5802432	27327230	27064598	455910	1.68	96.53	3.47
SRR5802433	30665614	30377732	442474	1.46	95.03	4.97
SRR5802434	27706146	27398384	356920	1.3	95.13	4.87
SRR5802435	30741898	30430238	764581	2.51	97.52	2.48
SRR5802436	29319394	28971842	393181	1.36	94.61	5.39
SRR5802437	27968852	27812916	194385	0.7	94.58	5.42
SRR5802438	22880658	22719898	100912	0.44	94.85	5.15
SRR5802439	27331598	27076916	989677	3.66	97.81	2.19
SRR5802440	29359580	29204800	226817	0.78	97.12	2.88
SRR5802441	24464944	24262044	2414962	9.95	97.85	2.15
SRR5802442	26682546	26497722	1525080	5.76	97.31	2.69
SRR5802443	23969722	23782944	1884646	7.92	97.63	2.37
SRR5802444	25997620	25842420	4669406	18.07	97.63	2.37
SRR5802445	24803810	24649328	146277	0.59	96.32	3.68
SRR5802446	29087808	28896356	2289729	7.92	97.86	2.14
SRR5802447	25965246	25780180	1191717	4.62	97.52	2.48
SRR5802448	26402196	26208468	3474234	13.26	97.58	2.42
SRR5802449	27235728	27039056	247488	0.92	96.81	3.19
SRR5802450	26993112	26821210	152779	0.57	96.3	3.7
SRR5802451	30895750	30730030	255429	0.83	95.87	4.13
SRR5802452	27170688	27005966	382999	1.42	92.27	7.73
SRR5802453	28003846	27798370	199102	0.72	97.07	2.93
SRR5802454	30623124	30310850	425636	1.4	96.32	3.68
SRR5802455	26151394	25878596	2351922	9.09	98.3	1.7
SRR5802456	29138696	28825170	945453	3.28	97.82	2.18
SRR5802457	29432186	29153208	4227083	14.5	98.08	1.92
SRR5802458	29922840	29618586	1817400	6.14	98.06	1.94
SRR5802459	27349622	27082568	1734060	6.4	97.9	2.1
SRR5802460	32882406	32574828	2111795	6.48	97.92	2.08
SRR5802461	35475526	35030342	727999	2.08	97.44	2.56
SRR5802462	34326524	33990956	1346461	3.96	97.96	2.04
SRR7135732	67773282	67727882	462761	0.68	96.21	3.79
SRR7135733	69436072	69399340	425497	0.61	95.34	4.66
SRR7135734	42053736	42024010	726217	1.73	96.64	3.36
SRR7135735	69567794	69530570	689307	0.99	95.13	4.87
SRR7135736	40815630	40787172	861819	2.11	97.18	2.82
SRR7135737	41006480	40982528	319064	0.78	95.99	4.01
SRR7135738	68625612	68583898	2665058	3.89	97.11	2.89
SRR7135739	40814798	40795962	250354	0.61	93.64	6.36
SRR7413599	21837620	21836632	13886170	63.59	82.59	17.41
SRR7413600	27504972	27503434	16328423	59.37	85.65	14.35
SRR7413601	31555254	31552726	18075479	57.29	86.69	13.31
SRR7413602	33818678	33815848	18063658	53.42	84.72	15.28
SRR7413603	27642644	27641744	19835993	71.76	78.05	21.95
SRR7413604	36214452	36213474	25589369	70.66	84.12	15.88
SRR7413605	20117430	20116318	12867519	63.97	84.67	15.33
SRR7413606	29456268	29455036	18600854	63.15	84.49	15.51
SRR7413607	18160674	18160018	12491874	68.79	81.21	18.79
SRR7413608	40988260	40986380	27446843	66.97	79.5	20.5
SRR7413609	20704328	20703608	12857070	62.1	81.91	18.09
SRR7413610	15450384	15449742	8067968	52.22	85.59	14.41
SRR7413611	20970344	20969586	11751566	56.04	84.7	15.3
SRR7413612	30098768	30097646	15301092	50.84	84.25	15.75
SRR7413613	48326758	48324898	34134803	70.64	80.4	19.6
SRR7413614	32669944	32669134	20883068	63.92	79.09	20.91
SRR7413615	36195506	36195136	27414916	75.74	76.26	23.74
SRR7413616	6307434	6307332	4058096	64.34	78.89	21.11
SRR7413617	17989532	17989208	11422751	63.5	83.09	16.91
SRR7413618	53936474	53935674	38279397	70.97	79.08	20.92
SRR7413619	56038092	56037006	35173621	62.77	82.22	17.78
SRR7413620	59504888	59503922	39201663	65.88	80.91	19.09
SRR7413621	11809264	11808906	7856537	66.53	81.4	18.6
SRR7413622	7693920	7693654	4526986	58.84	83.08	16.92
SRR7816664	42687490	42684878	177684	0.42	92.19	7.81
SRR7816665	43066020	43063010	200603	0.47	92.03	7.97
SRR7816666	42548038	42545478	188701	0.44	92.51	7.49
SRR7880321	88748276	88000740	3938747	4.48	88.52	11.48
SRR7880322	85250206	84739884	3098404	3.66	93.94	6.06
SRR7880323	69320942	68899198	2701668	3.92	92.4	7.6
SRR7880324	73605780	73124966	4177357	5.71	89.55	10.45
SRR7880325	58431852	58033600	3083377	5.31	88.8	11.2
SRR7880326	75674292	75196064	4139345	5.5	91.25	8.75
SRR7880327	84080686	83285336	10483321	12.59	96.09	3.91
SRR7880328	91514658	90828812	10509829	11.57	83.39	16.61
SRR7880329	108155836	107378016	4730894	4.41	94.52	5.48
SRR7880330	64572448	63979348	2892494	4.52	92.96	7.04
SRR7880331	62874198	62374530	2980268	4.78	93.33	6.67
SRR7880332	63938156	63514082	4127448	6.5	93.35	6.65
SRR7880333	116709990	115842122	3629620	3.13	92.36	7.64
SRR7880334	75765174	75249056	3847240	5.11	92.64	7.36
SRR7880335	70221396	69784926	4502377	6.45	94.83	5.17
SRR7880336	76247104	75821906	3510851	4.63	92.25	7.75
SRR7880337	75721726	75194724	5141336	6.84	93.03	6.97
SRR7880338	63959414	63338602	3250863	5.13	95.55	4.45
SRR7880339	67879316	67409832	4086272	6.06	93.22	6.78
SRR7880340	69937152	69364444	2603778	3.75	92.41	7.59
SRR9179168	34376946	33548924	1151560	3.43	93.29	6.71
SRR9179169	37825752	36923942	1631733	4.42	95.1	4.9
SRR9179170	35471510	34470646	932788	2.71	95.02	4.98
SRR9179171	35369166	34473986	3059237	8.87	93.43	6.57
SRR9179172	35394894	34464194	931156	2.7	91.12	8.88
SRR9179173	31994608	31102414	2960444	9.52	93.27	6.73
SRR9179174	32513910	31321268	4804286	15.34	95.26	4.74
SRR9179175	37665202	36573254	864112	2.36	93.38	6.62
SRR9179176	30346586	29426226	11368861	38.64	92.39	7.61
SRR10096781	70546334	68172044	33755866	49.52	90.47	9.53
SRR10096782	57785072	55728552	26644455	47.81	90.94	9.06
SRR10096783	86316430	82927106	34597436	41.72	95.07	4.93
SRR10096784	68786356	66457260	16247021	24.45	93.25	6.75
SRR10096785	75565188	73188330	25010311	34.17	95.03	4.97
SRR10096786	65884244	63604292	39586105	62.24	94.17	5.83
SRR10096787	132439224	126705376	80247095	63.33	70.46	29.54
SRR10096788	81478150	78098004	54055791	69.22	81.27	18.73
SRR10096789	71377720	68238644	46296166	67.84	80.74	19.26
SRR10096790	68043106	65790858	31484946	47.86	83.12	16.88
SRR10096791	64369334	62165288	38278310	61.58	76.02	23.98
SRR10096792	75454174	72431488	40022729	55.26	85.65	14.35
SRR10096793	79521470	76344304	39908647	52.27	85.38	14.62
SRR10096794	75888660	72579080	44220578	60.93	69.43	30.57
SRR10096795	60890946	58996592	16514935	27.99	90.7	9.3

## Sheet: Table S3
Table S3 Statistics on the content of microorganisms in 218 rapeseed samples.
Sample ID	Bacterial reads	Viral reads	Fungal reads	Protozoan reads
SRR1604973	0.027263	0	0.000788428	0.000406663
SRR1604976	0.0798053	0	0.00191655	0.000747456
SRR1604978	0.0135318	3.58458e-05	0.00135318	0.000465996
SRR1604996	0.00183198	0	0.000978967	0.000200373
SRR1604998	0.00216442	1.09039e-05	0.00101406	0.000316212
SRR1605000	0.00446523	1.2438e-05	0.00250003	0.000870658
SRR2016207	0.00290621	0	0.00108478	0.000353186
SRR2036392	0.00524137	1.06967e-05	0.00252442	0.00100549
SRR2036393	0.00275864	4.6836e-06	0.00120369	0.000421524
SRR2046992	0.00225977	4.3794e-06	0.00115616	0.000407284
SRR2046994	0.00237975	0	0.0013025	0.000568007
SRR3147783	0.0629922	4.30373e-05	0.00397378	0.00160673
SRR3147784	0.00502163	5.85271e-06	0.00183775	0.000585271
SRR3147785	0.0174567	0.000503118	0.00510741	0.00175329
SRR3147786	0.378249	7.10181e-05	0.00218865	0.000213054
SRR3349850	0.00422775	0	0.00324919	0.000465527
SRR3351917	0.00407911	1.45423e-05	0.00256671	0.00089435
SRR3352389	0.00175335	1.22184e-05	0.00222376	0.000971366
SRR3355337	0.00319988	1.91993e-05	0.00245111	0.000979162
SRR3439761	0.00232404	1.30198e-05	0.00253235	0.00101555
SRR3439856	0.00343134	0	0.00250293	0.000859403
SRR3439928	0.00304276	0	0.00256673	0.00108073
SRR5358929	0.00485994	1.09335e-05	0.00219763	0.00087468
SRR5358930	0.00379233	5.60168e-06	0.00227988	0.000879463
SRR5358931	0.364883	0.000153107	0.00203484	0.000404992
SRR5358932	0.312745	3.5096e-05	0.00210576	0.000496358
SRR5358933	0.00209593	1.31406e-05	0.00281209	0.00106439
SRR5358934	0.00450815	0	0.00273126	0.00105483
SRR5358935	0.00327544	1.20865e-05	0.00281615	0.0010757
SRR5358936	0.426679	2.98418e-05	0.00163467	0.00032826
SRR5358937	0.38017	9.29354e-05	0.00244567	0.000269024
SRR5358938	0.00288462	0	0.00380945	0.000726659
SRR5358939	0.00233397	8.24725e-06	0.00232573	0.000915445
SRR5358940	0.00359702	0	0.00319491	0.00114025
SRR5358941	0.413259	1.21511e-05	0.00236137	0.000178216
SRR5358942	0.00608432	3.8027e-06	0.00240331	0.00094307
SRR5358943	0.00347068	7.40017e-06	0.00240876	0.000888021
SRR5358944	0.31794	4.58416e-05	0.00376474	0.000223478
SRR5358945	0.00443988	8.56293e-06	0.00301415	0.00133582
SRR5358946	0.00414871	1.09369e-05	0.00280712	0.00139627
SRR5358947	0.0164257	3.57626e-06	0.00301836	0.000793929
SRR5358948	0.00372407	0	0.0033291	0.00133916
SRR5358949	0.00239959	0	0.00328559	0.00132162
SRR5358950	0.216326	1.20938e-05	0.0038418	0.00035072
SRR5358951	0.378687	2.26014e-05	0.00574641	0.000248616
SRR5358952	0.232416	1.23897e-05	0.00184075	0.000414169
SRR5358953	0.00411146	0	0.00327233	0.00134761
SRR5358954	0.354998	3.38746e-05	0.0045392	0.0002837
SRR5358955	0.420252	1.23456e-05	0.00448967	0.000251027
SRR5358956	0.163143	4.66958e-05	0.00207617	0.000538798
SRR5358957	0.00529252	0	0.00338606	0.00148537
SRR5358958	0.00213309	4.8924e-06	0.00288896	0.00118396
SRR5358959	0.431714	3.35477e-05	0.00712888	0.00021806
SRR5358960	0.414533	5.77219e-05	0.00931888	0.000218061
SRR5358961	0.377475	3.88045e-06	0.0056577	0.000364762
SRR5358962	0.33348	1.73703e-05	0.00871987	0.000191073
SRR5358963	0.0942466	1.95056e-05	0.00226715	0.000616677
SRR5358964	0.16234	4.50738e-05	0.00513519	0.000734058
SRR5358965	0.389144	2.89887e-05	0.00592456	0.000297134
SRR5358966	0.347228	1.25537e-05	0.0104133	0.000156921
SRR5358967	0.00518271	6.81338e-05	0.00754468	0.00236651
SRR5358968	0.361405	8.68259e-05	0.00851916	0.000250263
SRR5358969	0.435902	2.952e-05	0.00492985	0.000283392
SRR5358970	0.231811	1.9111e-05	0.00267714	0.000415665
SRR5358971	0.00295696	4.26812e-06	0.00153652	0.000494249
SRR5358972	0.181523	3.52983e-05	0.00718124	0.000364749
SRR5358973	0.00348762	2.55566e-06	0.00168247	0.000505168
SRR5358974	0.214699	4.49514e-05	0.0110974	0.000595606
SRR5358975	0.226514	4.62995e-05	0.00669689	0.000456381
SRR5358976	0.144787	2.31941e-05	0.00958844	0.000575214
SRR5358977	0.00687433	1.82488e-06	0.00403116	0.00129932
SRR5358978	0.233131	4.82812e-05	0.00603515	0.000356744
SRR5590338	0.142247	1.25634e-05	0.00567863	0.000633193
SRR5590943	0.163444	1.69817e-05	0.00393806	0.000460204
SRR5590945	0.387057	2.50034e-05	0.00421129	0.000326831
SRR5590946	0.440227	2.23577e-05	0.00589251	0.00020122
SRR5590955	0.00474438	1.50615e-06	0.00366748	0.00127571
SRR5590957	0.0114447	3.56534e-06	0.00469198	0.00124787
SRR5590959	0.379979	5.30275e-05	0.00924005	0.000311537
SRR5590960	0.125429	2.87117e-05	0.0130269	0.000553726
SRR5590972	0.56441	3.79254e-05	0.00604721	0.000235138
SRR5590973	0.488823	7.81721e-05	0.00788317	0.000295588
SRR5590975	0.14251	2.80738e-05	0.00832515	0.000609966
SRR5591012	0.0941728	1.85411e-05	0.00759028	0.000572458
SRR5591364	0.00763838	6.14314e-06	0.00406062	0.00136009
SRR5591412	0.437965	2.79898e-05	0.00814269	0.000268235
SRR5591464	0.00313051	3.04425e-06	0.00380024	0.00150386
SRR5591481	0.176818	1.63625e-05	0.00561382	0.000498312
SRR5591522	0.203847	1.02585e-05	0.00679625	0.000435986
SRR5591524	0.134885	4.39772e-05	0.00604758	0.000644054
SRR5591597	0.262231	5.48127e-05	0.0155805	0.000455631
SRR5591631	0.0872724	3.44569e-05	0.00657782	0.000642047
SRR5591634	0.259694	1.84309e-05	0.00951344	0.000399337
SRR5591709	0.00316064	5.40649e-07	0.00344285	0.00123376
SRR5591714	0.243875	1.1725e-05	0.0080187	0.000432651
SRR5591715	0.119755	2.13005e-05	0.0136381	0.000708724
SRR5591717	0.157295	8.41692e-06	0.00658624	0.000499965
SRR5591718	0.395552	2.42677e-05	0.0087154	0.000325407
SRR5591719	0.00251082	1.37768e-06	0.00340149	0.00138526
SRR5591720	0.00465696	2.75816e-06	0.00430628	0.00115488
SRR5591722	0.00303207	0	0.00322598	0.00126168
SRR5591723	0.00325766	1.96897e-06	0.00370658	0.00150429
SRR5591744	0.00349324	8.61111e-06	0.00336695	0.00141222
SRR5802427	0.00233786	6.33608e-05	0.00440383	0.000737738
SRR5802428	0.00487225	0.000173083	0.00244211	0.00075917
SRR5802429	0.00465078	0.000111687	0.0028065	0.00107964
SRR5802430	0.00343564	9.98248e-05	0.00225715	0.000937244
SRR5802431	0.0072055	0.000136056	0.00256057	0.000933341
SRR5802432	0.00709353	0.00017979	0.00266007	0.00102562
SRR5802433	0.0112649	0.000340469	0.00245894	0.000924731
SRR5802434	0.010338	0.000264945	0.00308763	0.000957879
SRR5802435	0.00280186	8.91049e-05	0.00272513	0.000970254
SRR5802436	0.011778	0.000227137	0.00273511	0.00106944
SRR5802437	0.0128044	0.000551467	0.00290382	0.00112878
SRR5802438	0.0152643	0.00041861	0.00146514	0.000657816
SRR5802439	0.00301112	7.82617e-05	0.00285068	0.000907835
SRR5802440	0.00354505	0.000188105	0.00170018	0.000448557
SRR5802441	0.00187212	3.80715e-05	0.00205669	0.000699357
SRR5802442	0.00266967	9.24168e-05	0.00197199	0.000637806
SRR5802443	0.00216146	4.0223e-05	0.00195929	0.000712371
SRR5802444	0.00303177	9.15578e-05	0.00184886	0.000707845
SRR5802445	0.0100072	0.000424935	0.00109421	0.000499299
SRR5802446	0.00201427	5.12912e-05	0.00201687	0.000685042
SRR5802447	0.00189108	6.26513e-05	0.00203122	0.000651243
SRR5802448	0.00280687	7.45954e-05	0.0020453	0.000767928
SRR5802449	0.0109887	0.000220049	0.00162286	0.000653271
SRR5802450	0.00745392	0.000268052	0.00135057	0.000402078
SRR5802451	0.00968304	0.000357881	0.00179616	0.000790039
SRR5802452	0.0139627	0.000363192	0.00388919	0.00118542
SRR5802453	0.00492492	0.000346598	0.00105592	0.000531988
SRR5802454	0.00812502	0.000234704	0.00284205	0.00104123
SRR5802455	0.00232306	3.46473e-05	0.00309291	0.00104787
SRR5802456	0.00477913	0.000162004	0.0027075	0.0009295
SRR5802457	0.00150838	2.47432e-05	0.00329798	0.00116579
SRR5802458	0.00206326	4.89182e-05	0.00297966	0.00100989
SRR5802459	0.00308651	0.00010144	0.0030489	0.00102124
SRR5802460	0.00190168	3.74162e-05	0.00332911	0.00106823
SRR5802461	0.00531697	0.000203715	0.00297424	0.000990565
SRR5802462	0.00478356	6.04603e-05	0.0027639	0.000896827
SRR7135732	0.000341979	3.35273e-06	0.000757718	0.000325215
SRR7135733	0.000389983	0	0.000794545	0.000342602
SRR7135734	0.000617431	0	0.0011527	0.000458094
SRR7135735	0.000593091	0	0.00108226	0.000410602
SRR7135736	0.000670929	0	0.00106036	0.000336523
SRR7135737	0.000388234	0	0.000786422	0.000253845
SRR7135738	0.000451025	3.81249e-05	0.00128618	0.00046757
SRR7135739	0.000662239	0	0.000797258	0.000347193
SRR7413599	0.0111094	5.89876e-06	0.0103645	0.000570618
SRR7413600	0.0172869	2.27467e-06	0.0547522	0.000688799
SRR7413601	0.00798285	2.7885e-06	0.0467751	0.000725645
SRR7413602	0.0184666	4.53971e-06	0.0640025	0.000843478
SRR7413603	0.0653911	6.16805e-06	0.00132562	0.00265471
SRR7413604	0.0348342	6.84368e-06	0.000938046	0.00123945
SRR7413605	0.0106902	2.92321e-06	0.0135507	0.000694628
SRR7413606	0.0131714	6.45906e-06	0.0105901	0.000500007
SRR7413607	0.0129436	5.68906e-06	0.00166729	0.0007282
SRR7413608	0.0991922	5.01392e-06	0.00225052	0.00405581
SRR7413609	0.0252155	8.13032e-06	0.0143498	0.0003462
SRR7413610	0.0171099	6.33446e-06	0.0154592	0.000339469
SRR7413611	0.0230421	4.8001e-06	0.0127681	0.000307606
SRR7413612	0.0207313	5.70911e-06	0.0114664	0.000335294
SRR7413613	0.0164165	8.77821e-06	0.00120254	0.000601126
SRR7413614	0.0168094	7.82738e-06	0.00101021	0.000535031
SRR7413615	0.0333401	6.2904e-06	0.00219468	0.00121243
SRR7413616	0.0191084	8.6941e-06	0.00130846	0.000311124
SRR7413617	0.0126075	7.5513e-06	0.000869239	0.000327433
SRR7413618	0.0153632	9.01722e-06	0.000511283	0.000245966
SRR7413619	0.0139657	4.3358e-06	0.000848647	0.000330416
SRR7413620	0.0149926	5.14684e-06	0.000810816	0.000342516
SRR7413621	0.0198499	7.16602e-06	0.0133297	0.000353316
SRR7413622	0.0236266	3.70572e-06	0.0177398	0.000393865
SRR7816664	0.00478579	2.2225e-05	0.0001778	2.2225e-05
SRR7816665	0.00557283	0	0.0001388	2.776e-05
SRR7816666	0.00467587	0	6.5043e-05	2.1681e-05
SRR7880321	0.00787814	6.22571e-05	0.00275452	0.000805065
SRR7880322	0.00538352	0.000142674	0.0019548	0.000679263
SRR7880323	0.006223	5.58562e-05	0.00731964	3.84787e-05
SRR7880324	0.0191498	7.24551e-05	0.000588919	5.47831e-05
SRR7880325	0.0152663	3.27514e-05	0.00342282	0.000112546
SRR7880326	0.0155105	5.54538e-05	0.00234874	5.14289e-05
SRR7880327	0.00155516	1.29112e-05	0.00848938	0.00141296
SRR7880328	0.0564356	7.08287e-05	0.000909829	0.00015921
SRR7880329	0.00435734	0.000226477	0.00153433	0.000488048
SRR7880330	0.00895724	0.000239666	0.000101218	5.17726e-05
SRR7880331	0.0087386	7.79834e-06	0.00141206	0.000182147
SRR7880332	0.0119441	9.89429e-06	0.00335029	0.000493854
SRR7880333	0.00257324	4.8071e-05	0.00119456	0.000359571
SRR7880334	0.00923448	9.66335e-06	0.000149092	8.46694e-05
SRR7880335	0.00569799	0.000752176	0.000666312	5.68616e-05
SRR10096781	0.00109317	3.01008e-06	0.00238443	0.000530415
SRR10096782	0.00233771	3.93906e-06	0.0107429	0.000515856
SRR10096783	0.00311513	2.82833e-06	0.00339574	0.000428823
SRR10096784	0.00847595	4.45172e-06	0.00460609	0.000510377
SRR10096785	0.018918	3.43991e-06	0.00496662	0.00107936
SRR10096786	0.00181924	3.99619e-06	0.00267059	0.000479921
SRR10096787	0.00185211	2.81999e-06	0.00178905	0.000447151
SRR10096788	0.00769343	5.1563e-06	0.00185658	0.000389707
SRR10096789	0.0189723	6.30254e-06	0.00433159	0.00048617
SRR10096790	0.0261049	5.95366e-06	0.0058393	0.000388996
SRR10096791	0.00159706	3.35012e-06	0.00270567	0.000485879
SRR10096792	0.00322667	5.7936e-06	0.00347809	0.000431023
SRR10096793	0.00618863	6.73107e-06	0.00419234	0.000495054
SRR10096794	0.0203171	8.52192e-06	0.00764884	0.000504449
SRR10096795	0.0133087	4.90597e-06	0.00273037	0.000375771
SRR7880336	0.011683	6.01245e-05	9.9859e-05	7.94689e-05
SRR7880337	0.00477635	4.53296e-06	0.00518222	0.00106978
SRR7880338	0.00923676	1.39603e-05	0.000710482	0.000130629
SRR7880339	0.00536561	6.63086e-06	0.00172858	0.000583101
SRR7880340	0.00545668	0.000126534	0.000561532	0.000149196
SRR9179168	0.0491487	7.12645e-06	0.00200016	0.000439464
SRR9179169	0.0143505	8.80759e-06	0.00144004	0.000524051
SRR9179170	0.0194873	5.14176e-06	0.00372006	0.000645291
SRR9179171	0.0136971	6.95521e-06	0.00349461	0.000421177
SRR9179172	0.0286694	1.07983e-05	0.00194369	0.000442729
SRR9179173	0.009452	7.80576e-07	0.00805008	0.00075872
SRR9179174	0.0101865	5.30645e-06	0.0016725	0.000525821
SRR9179175	0.0549626	6.30449e-06	0.00276767	0.000491751
SRR9179176	0.00311554	2.11824e-06	0.00262026	0.000604275

## Sheet: Table S4
Table S4 Situation of different group networks.
Type	Nodes	Edges	Archea%	Bacterial%	Fungi%	Viruses%	Positive correlation	Negative correlation
abiotic	5	6	0	0.6	0.2	0.2	1	0
biotic	212	3680	0.0047	0.7123	0.283	0	0.8663	0.1337
developmental	122	2257	0	0.5082	0.4836	0.0082	1	0

## Sheet: Table S5
Table S5 Network topological feature of different groups.
groups	average degree	average weighted degree	network diameter	graph density	modularity	average clustering coefficient	average path length
abiotic	2.4	2.4	2	0.6	1	0	1.4
biotic	34.717	34.717	7	0.165	7	0.686	2.68
developmental	37	37	6	0.306	5	0.723	2.003

## Sheet: Table S6
Table S6 Module attribute of network of different groups.
abiotic				biotic				developmental
cluster NO.	score	nodes	edges	cluster NO.	score	nodes	edges	cluster NO.	score	nodes	edges
				1	43.023	44	925	1	46.189	54	1224
				2	21.667	37	390	2	8.444	10	38
				3	19.333	25	232	3	5	5	10
				4	8.8	21	88	4	4.571	8	16
				5	7.25	17	58	5	4.4	6	11
				6	6	6	15	6	3.333	4	5
				7	5.667	7	17	7	3	3	3
				8	3.333	4	5
				9	3	3	3
				10	3	3	3
				11	3	3	3
				12	3	3	3
				13	3	3	3

## Sheet: Table S7
Table S7 Distribution of cluster species of different groups.
biotic							developmental
cluster1	cluster2	cluster3	cluster4	cluster5	cluster6	cluster7	cluster1	cluster2	cluster3
F_Penicillium	B_Runella	B_Thermoanaerobacter	B_Alteromonas	B_Candidatus Endolissoclinum	F_Fusarium	B_Nitrosococcus	F_Penicillium	B_Campylobacter	B_Klebsiella
F_Geastrum	F_Colletotrichum	B_Gemella	B_Rothia	B_Arthrobacter	F_Phoma	B_Photorhabdus	F_Geastrum	B_Limnohabitans	B_Enterobacter
F_Agaricus	F_Cryptococcus	B_Thermus	B_Nocardioides	B_Leptolyngbya	F_Didymella	B_Morganella	F_Agaricus	B_Lactobacillus	B_Escherichia
B_Alteromonas	F_Ampelomyces	B_Synechococcus	F_Hornodermoporus	B_Candidatus Cardinium	F_Parastagonospora	B_Brenneria	B_Alteromonas	B_Burkholderia	B_Shigella
F_Gomphillus	F_Lachancea	B_Oscillatoria	B_Brevundimonas	B_Fusobacterium	F_Schizothyrium	B_Candidatus Regiella	F_Gomphillus	B_Bordetella	B_Salmonella
F_Diversispora	F_Erysiphe	B_Lactobacillus	B_Renibacterium	B_Leptospirillum	F_Alternaria	B_Acidithiobacillus	F_Diversispora	B_Herminiimonas
F_Cystofilobasidium	F_Neoscytalidium	B_Prevotella	B_Variovorax	F_Pleospora		B_Desulfovibrio	F_Cystofilobasidium	B_Yersinia
F_Zymoseptoria	F_Rhodotorula	B_Corynebacterium	B_Kushneria	F_Schizosaccharomyces			F_Zymoseptoria	B_Vibrio
F_Pseudocercospora	F_Clavispora	B_Helicobacter	B_Glaciecola	F_Protoparmeliopsis			F_Pseudocercospora	B_Methylomonas
B_Sphingobacterium	F_Kirschsteiniothelia	B_Massilia	B_Janthinobacterium	B_Coriobacterium			B_Sphingobacterium	B_Acidovorax
B_Pigmentiphaga	F_Wiesneriomyces	B_Ochrobactrum	B_Lysobacter	B_Shewanella			B_Pigmentiphaga
B_Paucimonas	F_Aureobasidium	B_Leuconostoc	B_Dyella	B_Veillonella			B_Paucimonas
B_Neorhizobium	F_Conidiocarpus	B_Capnocytophaga	B_Flavobacterium	F_Saccharomyces			B_Neorhizobium
B_Massilia	F_Preussia	B_Synergistes	B_Pedobacter	F_Shiraia			B_Massilia
B_Agrobacterium	F_Boeremia	B_Gemmata	B_Methylophilus	F_Pyrenochaeta			B_Agrobacterium
F_Rhodotorula	F_Didymocyrtis	B_Campylobacter	B_Methylotenera	F_Cladosporium			F_Rhodotorula
F_Placynthiella	F_Neurospora	B_Nostoc	B_Microbacterium	F_Botrytis			F_Placynthiella
F_Gonapodya	F_Verticillium	B_Chamaesiphon	B_Pandoraea				F_Gonapodya
F_Cryptococcus	F_Pseudocercospora	B_Clostridium	B_Mycoavidus				F_Cryptococcus
F_Cercospora	F_Pithomyces	A_Haloferax	B_Fluviicola				F_Cercospora
B_Frondihabitans	F_Bipolaris	B_Mesorhizobium	B_Deinococcus				B_Frondihabitans
F_Lichenothelia	F_Exophiala	B_Johansenia					F_Lichenothelia
F_Zoophthora	F_Chaetomium	F_Synchytrium					F_Zoophthora
B_Comamonas	F_Paramyrothecium	F_Malassezia					B_Comamonas
F_Schizothyrium	B_Rhodanobacter	B_Pediococcus					F_Schizothyrium
F_Rhizophagus	F_Ganoderma						F_Rhizophagus
F_Phialosimplex	B_Thermotoga						F_Phialosimplex
F_Peltigera	F_Leptochidium						F_Peltigera
F_Ophiocordyceps	F_Exserohilum						F_Ophiocordyceps
F_Leucosporidium	F_Curvularia						F_Leucosporidium
F_Leptosphaeria	F_Ophiosphaerella						F_Leptosphaeria
F_Fusarium	F_Sarcomyxa						F_Fusarium
F_Cladosporium	F_Orbilia						F_Cladosporium
F_Alternaria	F_Stictis						F_Alternaria
B_Stenotrophomonas	F_Cyberlindnera						B_Stenotrophomonas
B_Sphingomonas	F_Glomus						B_Sphingomonas
B_Sanguibacter	F_Rhizophagus						B_Sanguibacter
B_Saccharibacillus							B_Saccharibacillus
B_Pseudomonas							B_Pseudomonas
B_Plantibacter							B_Plantibacter
B_Pedobacter							B_Pedobacter
B_Pantoea							B_Pantoea
B_Paenibacillus							B_Paenibacillus
B_Microbacterium							B_Microbacterium
B_Hymenobacter							B_Hymenobacter
B_Erwinia							B_Erwinia
B_Chryseobacterium							B_Chryseobacterium
F_Tremella							F_Tremella
F_Arthrorhaphis							F_Arthrorhaphis
F_Glomus							F_Glomus
F_Clavispora							F_Clavispora
F_Aspergillus							F_Aspergillus
B_Flavobacterium							B_Flavobacterium
F_Teichospora							F_Teichospora
